# Supplementary material for: First genetic linkage map of Taraxacum koksaghyz Rodin based on AFLP, SSR, COS and EST-SSR markers
Source: Sci Rep. 2016 Aug 4;6:31031. doi: 10.1038/srep31031 (PMC4973268; doi:10.1038/srep31031)
Supplement: Supplementary Table S1 [file srep31031-s2.xls]

## Sheet: EST-SSR
First genetic linkage map of Taraxacum koksaghyz Rodin based on AFLP, SSR, COS and EST-SSR markers Marina Arias 1,*, Monica Hernandez 1, Naroa Remondegui1, Koen Huvenaars2, Peter van Dijk2, Enrique Ritter1
Supplementary Table S3: Marker Sequences
Neiker NameType		Name/ID	SeqLen	SSR				GC %	Primers					Sequence
				# SSRs	# bp	Motif	# Repeats		Forward	Reverse	Forward Tm	Reverse Tm	Product Size
TC1	EST-SSR	CTOZ5807.b1_M11.ab1	198	1	3	tgg	8	58	CTGATTGTTTGGTTTGTGCG	GATTTTAGTGTCGGGCAGGA	60.149	60.074	162	ACAAGGATTTCTAGTTCTGATTGTTTGGTTTGTGCGACTACCCCTCCTCCCCCTCCTCCCGATGCTGGAGGTGCCGGCGGAGAAGATGCTGGTGGTGGTGGTGGTGGTGGTGGTGATGCTGGTGGTGCCCCTCCGGCTGAAGGTGGTAGTTCCCCTCCTCCTGCCCGACACTAAAATCCTGCTCATGATAGAAGCGAA
TC6	EST-SSR	CTOX13028.b1_H18.ab1	347	2	3	tgg	8	53	CCTCCGGATGCTGCTACTAC	GATTTTAGTGTCGGGCAGGA	59.859	60.074	157	TCGAGTCCAGACGTCTAGTGGGCGGAGCCGGCGGACGCGAAACCTGCTCCTCCGGATGCTGCTACTACCCCTCCTCCCCCTCCTCCCGATGCTGGTGGNGGTGGTGGTGGTGATGCTGGTGGTGGTGGTGGTGGTGGTGGTGATGCTGGTGGTGCCCCTCCTGCTGACGGTGGTGGTTCCCCTCCTCCTGCCCGACACTAAAATCCTGCTCATGATAAAAGCAAAAGAGCTTTGCAGTAACTACGTTTAAGCCAA
TC8	EST-SSR	CTOX2895.b1_M04.ab1	656	2	3	tgg	8	45	GCATAAAATGGGAGAAGGCA	GATTTTAGTGTCGGGCAGGA	60.038	60.074	267	CGGGATCACTTGGAGTGAGTATTCTTCAGTTTCATTTACTAAAAAATGGCAAAAAGATCAGTTGCTGTCTACACAGTCCTTCTGCTTGTCGTCGTTCTTGCCATCTCAGAAATCGCGACAGTGAGCGGAAAATTATGTGAAAAAAGCAGCCAAACGTATTCTGGAGGTTGTAAAGGCAAAAAGTGTGACAAAAAGTGCATAAAATGGGAGAAGGCACTTCACGGAGCTTGTCACAAGCGTGAAGGGAAAAAAGCT
TC13	EST-SSR	CTOY10260.b1_G22.ab1	906	1	3	gaa	14	43	CATTAATGAGAAGGGCGGAA	TTCGATCTTGCATCTCCTCA	60.031	59.476	258	CGGGGGGAGCAGGTTGTTTGCGATGGAGGAACCGTTGCGGCCATGTCGGAGAATACGGATAGTACCAGTAGCAGAGAAAGTGCTTCAATGGAATCGACGATGGAGAGGTTGTCTCATTTAGAAAACCTCTACTTTCCTAGGGCTCAACAATCCTCCGCTCTCCTTCCCTCACAACGTAAATCCATCCTCCAAGATCTTTACTCTCGCGACGTCCCTGTATTCTTAGAGCGATACGGATCACTACTAACATTGGAA
TC14	EST-SSR	CTOX1362.b1_C06.ab1	826	2	3	gaa	11	44	CAGCTGCTTCCGACTCTGAT	CTTTCTCGTCAATTGGTGGC	60.7	60.636	207	CGGGGGTGCCCCTAGTGCCTCCGCCTCCGCTGCGGCGGCTAGTATATCCCCAGCTGCTTCCGACTCTGATGAATACGAGTACGAGGAAATAGAAGTAGAAGAAGAGGTAGAAGTAGAAGAAGAAGTCTCCGACGAAGAAGTCAATGATGAAGAAGAAGAAGAAGAAGAAGAAGAAGAAGAAGGCGAAGAAGGAGAAGAAGAAGAAGAAGAAGACGAAGAAGTGGAAGAACATATATCGCCACCAATTGACGAGAA
TC16	EST-SSR	CTOY12295.b1_M01.ab1	908	1	3	aga	11	44	CTGCAGTCAGAAACAACCGA	TTGAATGTCCGTTTTGGTCA	60.025	59.941	291	ATGTGACCGAGGAATATCGGTCAGGGGGAGAGCAGGGAAGTTTGAGTTCTAATGCTTCGGGCAGCTTGGAATGTAGTGGGGCAGATAGTGAGGACCAAAGCTCTCGTGATGACAGTATTCGGAGGTCTAAAAAGAAAAAAATCAAGACAGAAGTTGAGTTCATGACTTCTTCCGGGAGACGTGTGAAAAGGAGGAACTTAGATGGTGAAGAGACTGCAGTCAGAAACAACCGAAGCAGAAAGTCAAGATTCGGTC
TC19	EST-SSR	CTOY16062.b1_L08.ab1	905	1	3	gaa	10	46	TAAAAGTAACCGGCACCCAC	GAAAGCATTGGGTTTGGAGA	59.861	60.051	223	GCTTCGGCGGGGACGTTAAAATGGTGTTGAGTTGAAGGAGTCGGCGGTAAGCGTAAAAGTAACCGGCACCCACCTGAGTCCATGTCCCGCGCTAATTGTGAAGAAGAAGTAAACCCAATGGAAGACGAAGAAGAAGAAGAAGAAGAAGAAGAAGAAACGGTGATAGGGATGGGATCTTACAAAGGAAAAGTTCGGATGGTGAGAGGGGATCCCTCGGATGAGATGATGTTGCTTTGGGGGCTTCAACAGCCGACG
TC22	EST-SSR	CTOX15864.b2_P05.ab1	906	2	3	gaa	11	36	AAGCATAGCTTGGGGAAAGG	TGTGTCATCTTCATGGGTCAA	60.573	59.951	256	GTCTTTGAATCTAGGGAAGCGATGATGATGATGAAGAAGATGAAGACGAAGAAGATGACACCGAGCTTACTGGCTTAGCTGCAAAAATTGCAAAACAACATAAAAGTTTAAAGGCAAAGATTGGTGGCGCCAAGGATGCAACACAAGATGATGATGAAGAAGATGAAGAGAAGAAAAGCATAGCTTGGGGAAAGGGCAAAAACATATATTATGATAATGACAAGGGAGAATCAAGTGAAGATGAAGAAGAAGCAG
TC25	EST-SSR	CTOY16815.b1_N04.ab1	883	1	3	ctt	11	39	ATTGCGTTCCTCCATAGCC	GCTCATTCCTCTGTTCTGCC	60.051	59.957	202	CATGGTGCCCCCCACAAATTGATTCTGTTTCTCCATTCATTAGCCATTTCCATCGTCTATATATACATACAAGGTAACCCATTGCGTTCCTCCATAGCCACCCGTTGAAATTCCCTTCTTCTTCTTCTTCTTCTTCTTCTTCTTCTTCCTATTCTTCTCCATCTTCTTCTTCACTTTTCTAATTTGTTATTGCTCCTGGGTATTTTAAAGTCGAGATTGTATATGATTTATAGATTATCGTAAAAATTAGGAACC
TC26	EST-SSR	CTOY6705.b1_B21.ab1	762	3	3	gaa	11	35	TAATGGCCATCATCAGCAAA	TACGGGATCCCTTCTGTGTC	60.035	59.927	179	TCATCTTGAAAGAAAAAAGACAGAGAGAGATGGAACGGAATTGGTGTTGGAATGGAAATAATGCTATGATTGATGTGACTCCGTTTTTGCTATTCGAGTCAACTGGCGATTCAGAAGAAGTCAGAGCAGGTGCGGATGAAGAAGCAGCCATGAATGAATCTGAAGGTGTCTTGTTTCAATTCGATGATGGGGATGATGGGAATGATGAGAATGATGATGCTCAATCATCCAGTTATGATCATTCATCTTATATCG
TC27	EST-SSR	CTOY16332.b1_G04.ab1	660	1	3	ctt	10	36	AACGAGTCCACCAAGACACC	GCTACAAAAGCTTTGATCCCC	60.009	60.089	250	AGCATGATCTCCATGGCCATGGGTTCATTGTTCAGAGTAAACGAGTCCACCAAGACACCATCCATGGAGTACTCAAAAGCTGTTGGATTGAAGATTCTCACCACTAAAACCCCCCATCTTCATCATTCCAGACCACATTTTCCAAAGAAATCAGATTCCTTCTTCTTCTTCTTCTTCTTCTTCTTCTTCCGGTTCCATATGTTTCATCAAATCTTGCTTTCTATGTCACAAACATATTTCTCTTAACAAAGAGGT
TC28	EST-SSR	CTOY9502.b1_K24.ab1	858	1	3	atg	11	38	TCAAGCATTAGCGACAGCAC	ACAAAAGGCAGGCTTCATTG	60.165	60.249	225	CTTCGGCGGGGGTCACCTGAATCTGCACGAGAAACTAAAGCCGAGAAATCTTGACGCGAAAATCTCTCTCCAATGGAGTCTTGCCCTTCAGTGAAGAACATTTTACTCTTGGATTCAGAAGGATGTCGTGTAGCTGTGAAATACTATTCAGATGACTGGCCAACTAATAGTTCTAAAGAAGCATTTGAAAAGTCTGTGTTTACCAAGACTCAGAAGACAAATGCACGAACAGAATCTGAAATAACAATGTTTGAG
TC29	EST-SSR	CTOZ2149.b1_I10.ab1	558	1	3	gaa	11	37	TGAGCTTAGCCATTGTGTCG	TGACACTTTCCACCCATCAA	60.011	59.935	250	ACACCAACAACCAAAAACCATAACAAGAAAAACAACCAACCAATGGCTCGACCACTTTCGAACCATGTTCTAACCGGTGCATCACACGTGAGCTTAGCCATTGTGTCGGTCTTCTTTTGTGCCTTGACCGTGTTCATGTGTGCTAGCCATTCAAAAAAATGGGTTCACCGTTTGAAAGCTTGCTATAGTTATGATTATGAAGAACCTGTTATAGAACTAGACAATGGAGGTGTGAACCATGTCTTTCAAGATGAA
TC31	EST-SSR	CTOY14088.b1_O18.ab1	900	1	3	tca	16	35	CAAGAATTGAGCGCATGAAA	AAGCATGGCAAATAAGCTGG	59.953	60.23	122	AGAAGAATCCTTATTGATTACTATCATACTCCTGGATTTAGGTTTCCTTCGATTTCTAGTAGCAAAAGATTATCGTATCCATTAAGCGCTTTTCAGCTTCAGACGCACATATTCCGTTACAGAGATTTGCCATTGCGAACACAAATTATTGTGATTTTACTCAAAATTTTGGAATTTTAGGAACTTGGAAGTGAATTGAAAGGGGAAGCGAGCTACATTACGATTGAATTTCAAATGGATCATTCAGATTCTAGG
TC32	EST-SSR	CTOY6345.b1_A04.ab1	825	1	3	aat	12	39	GAAGACCACCTAGGCCTCAA	ACGTCCACGTTCATTTGACA	59.284	60.008	272	TCGGCGGGAGGAAGAAAGGAATTCCAATGTCACCACTGGCGTGACACCTCAGCAGAAGGTTTTGTATGGTGGGAGACAGAATCAGAATCAGAATCAAAGAAATGATGGTAGTGGAAGGATTATCAGAAGCATACTTCTGAAAGATACACAACAAAATCAGAGTCTTAATCAGGATAATAAAGACAGAAGACCACCTAGGCCTCAAAATGTGGGCCCGGGCCCACTTTCAAATGGTTTACAAGATGATGGATTTAA
TC38	EST-SSR	CTOX4156.b1_H08.ab1	704	1	3	gaa	9	44	GAGATTGTCGCAAAGAAGGC	GGGGGCTGGTTTATTAGTCC	59.962	59.666	278	TGATAACATGATCCAGGGAATAAAAAAGGTACTTGATGAGAATTTGGAAAGCAAGGAAGAAGGTGGGTCAGTGTATAAAGATCTGTGGCTTGAAGCGGAAGCGGAGCTCTGCTCCTTGAGTTTTAGGGCTCGCTTTGAGCGATTGAAGAGGGAGACTCAGACAGTAGTGTCAGATGCTGCTGCCATAAATATAATAAAGGAAGTCCCAAGCTCCTGCAGTGAGAAAGCAGCAGCACAAGTTGAGGATGTGGAGGC
TC41	EST-SSR	CTOX6656.b1_P07.ab1	834	2	2	ct	22	41	ACGTTCAACCTTCGCAACTC	GGCAAACAAACACCGAGAAT	60.299	59.978	248	ATAATTATATACACAAAATTTCTCTCTACGTTCAACCTTCGCAACTCTTTCTCTCTCTATCTTTCTCTCTCTCTCGCTCTCTCTCTCTCTCTCTCTCTCTCTCTCTCTCTCTCTCTCTCTCCCCTTCACCTGCCGTATATAGCTTCACCAGATCGATAATTGATGCCGGAGTGCCGATCATCCAACTGTTTTGTTTGCCGAGGACAACAACCGGAGCTTTTCAGCTGCATTTTTTTCAATTCTGAATTGTGATGG
TC42	EST-SSR	CTOX3406.b1_L12.ab1	864	1	2	ag	21	48	GGATCGAATACATCCCCAAA	TGCGAACCTATGAATCCTCC	59.581	60.036	209	CGGATCGAATACATCCCCAAAGAGAGAGAGAGAGAGAGAGAGAGAGAGAGAGAGAGAGAGAGAATCTGTACGTACGGAGAAACCCGCAGAGGTGAGCGGAAGAGGAGACGGAGGAATGGCATCTACGACGGCGAGGTTAGATCTGGATGGAAATACGATAAATCCGATGACGATATGCATGATTGGCGCTGGAGGATTCATAGGTTCGCACTTGTGCGACAAATTGATGAATGAGACGCCACACACGGTGTTAGC
TC45	EST-SSR	CTOY15765.b1_I05.ab1	887	2	2	ct	21	43	GGACTCCCACTTGCACACTT	TTTGCGACTGAGGTCTCCTT	60.159	59.989	225	GCGGGGACTCCCACTTGCACACTTAAAGACTCTTTTTGTCTTCATCCCTCTCTCTCTCTCTCTCTCTCTCTCTCTCTCTCTCTCTCTCTCATCTTCTTCTTCTCTGATCTTCTTCAAACAGAAAGATGCTGGGCAGCAGTAGCCCTGAAATTTCACAAAAGTCCCTGAAGATCAAGCAAGATGATAAATTCTTCTCAAGGCTTCTATCCAAGGAGACCTCAGTCGCAAACCCTTCTTTCAGAGTCTACTATGGAA
TC46	EST-SSR	CTOX3118.b1_K11.ab1	859	3	2	ct	19	39	AGCGCATGTGTGTTTGTCTC	GCCACATGGCAGACTTTGTA	59.912	59.722	206	TTCAACCCTAATTTCCGAAGCAAACATTAGCTTCATTGTCTACATCAGTTTCTAGCGCGAGATGGCATCTGTCTCCAGTCAGCCTCAGTTCCGGTACACACAGACTCCATCAAAGGAAGCCTTCATTGAATTTGCTGAACAAAATCAAGCAATTGCAATGATATCATATTATGCATCATCATCAGAACCAGCTCAGGTACGAGGGAAAACAGTCTACCTGCAATATTCCAACAGGCAAGAAATTGTGAACAACAA
TC49	EST-SSR	CTOY12359.b1_M17.ab1	899	1	2	ct	18	42	GCACCCATTTGGCTATTGTC	TCAGTGGGGAACTTGTTGCT	60.339	60.69	274	CGGGGGGCACCCATTTGGCTATTGTCTTCTTCTGCACTCTCTCTCTCTCTCTCTCTCTCTCTCTCTCTCTCTCCTCTGAAACTTCTCCATCACTCTTGCTTCTCAGACACACTTATTTAGGGTTCGTCTTTCATTAAAATCATCACTGCAACAAGTATTTGGAGCTCAAGAACACAAAAATGAGCGTTTCAAAGTTCATAAAATGCGTTACCGTTGGCGATGGAGCTGTTGGCAAGACTTGTATGCTCATTTGTT
TC50	EST-SSR	CTOY4713.b1_B03.ab1	868	2	2	tc	18	42	GGGGATCAGTCTGCCCAT	ACCCTCCTTCTTCCTCGAAA	60.869	60.183	241	CGGGGGATCAGTCTGCCCATCTCTCTCTCTCTCTCTCTCTCTCTCTCTCTCTCTCACCATCTGTGGGGCTACTTGCTTCATAACTTTGGCGTTAGGCCTGCCTTCTCTAATCACCACCCTTGAAGACATACTACGCACAACAAAAAAGAGGAAAGTAAAAACACACACACACTTCCGTCCGTTAAAGCAAAAGAAGGAAACAATTGGAGAGATAAAGAAAGGATTTCGAGGAAGAAGGAGGGTTTTTTACTTTTT
TC60	EST-SSR	CTOX20584.b1_O10.ab1	718	1	2	ag	15	33	GGGATTCGAGATCAGATGGA	AACAAACAAATGGAGCCCAA	59.971	60.344	208	GGGGATCTTTTTTTCTGTTTCTTCTCTCTTCATCTCTCTCCCTGAATATAATGCTCCCAGATTTTCAAGATTGGAGTTGATTTCGGAGCTTCAATGGAGGGCAATGGAGGGGCTCAATTAGATGGGAAAGTTTTGCAGACATTTCAAAAGAGTTTTGTTCAAGTTCAAAACATATTGGATCATAACAGGGTGTTGATAAACGAAATTAATCAGAATCACGAGTCGAAGATCCCTGATAATCTGAGTAGAAATGTG
TC61	EST-SSR	CTOX21360.b1_O12.ab1	800	3	2	tc	15	40	GTTTTTCCTCTGCCATTTGC	TAGCACACCCAGATCCCTTT	59.691	59.55	280	TCTGATCCCCCTTAACCATGCCAAAGACCACCGCACAGGCGCACACCACCATCCCCCTTCCCTTTATTACAAATTTTTCGCTGATTCTTTTCTTTCTTTTGACAAAATCTGCAGTCGGTACATGTTAGGTGTGTTTTTCCTCTGCCATTTGCCCTTCTTCATTACCCTACCTCCATTTCCATCGTCTAAAGTCTTCTTCTTGACACTACTCCCTTGAATTTCAATCTCTCTCTCTCTCTCTCTCTCTCTCTCTCA
TC66	EST-SSR	CTOZ5866.b1_D03.ab1	683	1	3	ctt	10	36	TCCAGACCCATTTTCCAAAG	CGCCATGGATTTTGATTCTT	59.903	59.901	300	AGAACAGCATGATCTCCATGGCCATGGGTTCATTGTTCAAAGTAAACGAGTCCACCAAGACACCATCCATGGAGTACTCAAAAGCTGTTGGATTGAAGATTCTCACCACTAAAACCCCCCATCTTCATCATTCCAGACCCATTTTCCAAAGAAATCAGATTCCTTCTTCTTCTTCTTCTTCTTCTTCTTCTTCCGGTTCCATATGTTTCATCAAATCTTGCTTTCTATGTCACAAACATATTTCTCTTAACAAAG
TC69	EST-SSR	CTOY541.b1_J15.ab1	826	1	2	ct	17	40	CGTTTCTTGTGGGACTCTCC	CACGAATTGGAAGGTGGAAT	59.697	59.79	252	GCGGGGTTCATCGTTTCTTGTGGGACTCTCCTCTCTCTCTCTCTCTCTCTCTCTCTCTCTCTCTTGTTTTTTCCGCTCTCTTCTAGCATTCTTGGACCTTCTTGGCGTTAAAGAACCGTTATCTTACAAGAATTTTCACTTTCCCTAACAACAGACAACACCTCTTAAGCTCTTACACCAAGAAAGGAAGCATTTTTATCCATTTGGTGTTCTCAATTCCACTCCTTTTCCCTTTTCTTTCTTATTCCACCTTCC
TC71	EST-SSR	CTOY7144.b1_O10.ab1	871	1	2	tc	14	42	AGCGATTACGGCTAACCCTT	CCCTGGAGTTCAATTTCCAA	60.116	59.903	293	CAGCGATTACGGCTAACCCTTCTCTCTCTCTCTCTCTCTCTCTCTCTCATCACACTCTTCTTTCCCCCAATCTGTTTGTGAAACCCTAGGAAGACATACCTACATACTTGCCCTTGCCCTGTAATCTGCGTCATTCTTGTTTTCTCAAAAATCCACTTCAGGGTTTTCAACTTGTTTCTCTGAAAAACCAATAAGACACTTCTCAGATTTATATTATTTTATATTGTATGGTGAAGTGGGGTAGACAAGAGTACA
TC73	EST-SSR	CTOZ6139.b1_F24.ab1	569	1	2	tg	14	40	AGAGGCTTAGGATCCCCAAA	CAGAACAACAGAGCCAACCA	60.032	59.873	195	TTTCATTGCTCAGCAATCCGAAATGAGCCATTAACTGTTCAAGCACCCGGAACTCAGACTCGAAGTTTTTGTTACGTTTCTGACATGGTAGATGGACTTATCCGGCTTATGGAAGGAAACAATACAGGCCCAATCAACATTGGAAATCCTGGTGAATTCACTATGCTTGAACTCGCAGAGAATGTGAAAGAGCTAATTAATCCAGAAGTGAAGATTATACATGTGGAAAACACACCTGATGATCCACGACAAAGA
TC77	EST-SSR	CTOY6581.b1_I13.ab1	876	1	2	ca	13	53	ACACCCTTGCAGCAGTATCC	CGACCTTGACGGAGTATGGT	60.142	59.989	158	CGGGGATCTGGCTATTTCTAGAACTTATAAAGGCGAAAACGGGCACAAGCCACACCCTTGCAGCAGTATCCCCAAACAAGCCTCCATTCACACACACACACACACACACACACAGTGCTACGAATCAATGGACGGAACCGGAGTAGTGGCGGTGTACGGCAACGGTGCTCTGACGGAGAGCAAGAAATCACCATACTCCGTCAAGGTCGGCCTCGCTCAGATGCTTCGTGGCGGCGTCATCATGGACGTCGTCAA
TC80	EST-SSR	CTOX3167.b1_M23.ab1	915	2	2	ct	12	43	ATCCCTCAGCATCACTTTCC	GAGGCCATCGGATGATAAGA	59.094	59.998	232	ATCCCTCAGCATCACTTTCCTCTCTCTCTCTCTCTCTCTCTCTTTTCACAGGTATCATCAGCAATTCAGCATGCTATGAACAAGAGAAATTGCTCCTTCCTTTTTGCCGATAGGTTAAAGCATTGAAGTTGTGGACCTGATTCTTTCAGCTTTAGTGCTGACAATAACTTGAGGTGTATTCTGTCACCATGTGAAGCTCTTGATCCTGATTATCTTATCATCCGATGGCCTCAAAAACTCGTGCTATGCCACCAT
TC82	EST-SSR	CTOX10820.b1_G17.ab1	777	2	2	ct	11	49	AATGTCCATCACCCTCGTTG	AGTCGTAATGGCGAAACAGG	60.78	60.132	222	CCTTGGTGGTTGCATTTTAATGTCCATCACCCTCGTTGCTAGAATCATCAATTTTACATTCTCTCTCTCACACACACTCTCTCTCTCTCTCTCTCTCTGTATCTATCTCTGGTTGTAATTCTAGACAGAGACAAGAAAAACCAGTCAAAAAATGGCTCATTCTGGTAACACAATCTCCGATACCACAAAAGCACTTACATACGACACCGGCATAAAATCGCCTGTTTCGCCATTACGACTTGGACCAGCGCCTAG
TC83	EST-SSR	CTOY2493.b1_J23.ab1	734	3	2	ag	25	39	GAATCCCGCAGGTGAAGTAA	GGCCCTGAAATCATTAGCAA	60.074	60.038	173	GAAAAGAAACGCAATCAGAAACAGCGGAGAATCCCGCAGGTGAAGTAAACGAGGGAAGAGAGAGAGAGAGAGAGAGAGAGAGAGAGAGAGAGAGAGAGAGAGAGAGCCGAAATACACTTCGTGTGTACTGTCAAATCTCGTATACGGAGGACTCCAATTGTATATCTCTCTCTCTTCTTTCTTGCTAATGATTTCAGGGCCTCTGCTTAATCTCAGCCTTTGGGGACTACCTGATTTCGATACCCTTTTTGCCGT
TC84	EST-SSR	CTOX21042.b2_D06.ab1	712	4	2	tc	19	33	GCCACCATCCCACAAAAATA	TCATGTCACAGATGCACGAA	60.564	59.823	190	TGATACCTTTAAAAACCTCAAAGAAAGCTCAAATGTCAAGAAAGCTTATCAAAAAGCACGATTATGTCTCCATCCTGATAAACTTCAGCAACGTGGTGCCACCATCCCACAAAAATATGTCGCTGAGAAAGCTTTTCCAATCCTACAAGTAATTCTCTCTCTCTCTCTCTCTCTCTCTCTCTCTCTCTCTCTAAAACATTTGGAATATGGTTTGTGATGAATATGTTGATGATTAGGATGCATGGGCTACATTTA
TC333	EST-SSR	CTOZ557.b1_J19.ab1	513	1	2	ga	10	39	TATGGAGGCAGAGGTCGTTC	GTCAGTAAACACACACGCACA	60.218	58.246	230	CGGGGAATCTCTGGTAACAAACTCTGGAATCGGAAGGCGGATTCCGGTGAACCCCGGAGTTGGTTTTACCGCTTGTTTCTGTGGATTATGGTTCTGTCATTGAGCTTCAAGATCAGCAGCCTTGTGTGTCCGAGGTCGTACATGAGCTGAAAATGGGAAGGAATGGAATGGGTGATGGTTTATTTGGTTACTTTTAGCATCTTTTAACAAATAATCATTATGGAGGCAGAGGTCGTTCTAAAGGGATGATTCTGG
TC366	EST-SSR	CTOX2226.b1_D06.ab1	943	3	2	tc	9	49	TGGCCTCTCTCTCTTTCGTT	GGGGAAGTGAAGTTCGACAA	59.162	60.088	263	GAGAGAGAGAGAGAGAGAGAGAATAAACTGCTTCTTCTACTCATACTGCCACACCACTTACAACCATAGTGGCCTCTCTCTCTTTCGTTCTCTCTCTCTCTCTCTCCAAGATGAAGAAAAATCCGTTCTTTTTCTCTCTGATTCTTCTTTTCACCCTCTTCATCGCCGGTAAACCTGACCTTAGCGCCGACAGGTTAGCCATCCTTGCAATCCGCTCATCTGTCGGCGGTAGATCCATCTTATGGAACATCTCCC
TC129	EST-SSR	CTOX3546.b1_C23.ab1	914	3	2	ac	14	40	GTTTTTCCTCTGCCATTTGC	AACCCCAGATGCAAAACAAC	59.691	59.836	296	CAATGCCAACAGACCACCGCACAGGCGCACACCACCATCCCCCTTCCCTTTAATTACAAATTTTTCGCTGATTCTTTTCTTTCTTTTGACAAAATCTGCAGTCGGTACATGTTAGGTGTGTTTTTCCTCTGCCATTTGCCCTTCTTCATTACCCTACCTCCATTTCCATCGTCTAAAGTCTTCTTCTTGACACTACTCCCTTGAATTTCAATCTCTCTCTCTCTCTCTCTCTCACACACACACACACACACACAC
TC324	EST-SSR	CTOY9549.b1_J12.ab1	874	1	3	ctt	10	37	ATGGCAGCTTTCTGTCCAGT	CGAATTGGTGAAAAGAACCG	59.874	60.472	280	GATAAGAATTTTGTATATATATTTTGGTGGTAATGGAAATGCAGAATCTTCCAAGAACACATTTACACAATTGAACAACGAACTAAGAGTAAGATTTCACCAATATCAAAGATTTGAAGTGGAATTACTCCAATGGCAGCTTTCTGTCCAGTTGGAGCTTTTTGCAGCAATAGTATTTCGGTCAATTCAATTTTCATAAACCCTAAACCATACCGTCGCCCAATTTCTCATAAAACTTCATTGTTAGCCAATGCA
TC128	EST-SSR	CTOX3025.b1_B14.ab1	928	2	2	tc	14	47	CAGAAGCTTCACCTCTCTGC	TTTTCTTAAACACGGCCCAC	57.9	59.975	118	ATAGTCTCTCCCTTCTTTCAGAAGCTTCACCTCTCTGCATTTACTCCTCTGCTACTTCTTTCATCTCTCTCTCTCTCTCTCTCTCTCTCTCTTTGAAGTATTGATCCACATTAAAGGTGGGCCGTGTTTAAGAAAAGTGTTAGTGCGTCGGTGCAAATGTAGGTTATGTATGGTTGATTTCATGGATTTAGAGTAAAGGGTGTCGAATCAAATGGGAAAGCTTCAACAAAATAATCTGGGTTCGATTGTTCTTGA
TC249	EST-SSR	CTOY7335.b1_M09.ab1	790	1	3	atg	11	39	TCAAGCATTAGCGACAGCAC	ACAAAAGGCAGGCTTCATTG	60.165	60.249	225	CGGGGGTCACCTGAATCTGCACGAGAAATAAAGCCGAGAAATCTTGACGCGAAAATCTCTCTCCAATGGAGTCTTGCCCTTCAGTGAAGAACATTTTACTCTTGGATTCAGAAGGATGTCGTGTAGCTGTGAAATACTATTCAGATGACTGGCCAACTAATAGTTCTAAAGAAGCATTCGAAAAGTCTGTGTTTACCAAGACTCAGAAGACAAATGCACGAACAGAATCTGAAATAACAATGTTTGAGAACAATA
TC295	EST-SSR	CTOY11596.b1_G19.ab1	485	1	2	ga	10	47	AGGGTTTCATCAACCACAGC	TTCCGATTCTAATGACGGCT	59.973	59.668	194	ATTTCCTCTGGCTTTTTCAGTTTCCGATTCAGGGTTTCATCAACCACAGCAAGATTTTACAGCAATATCATCATCTTTATCTCCCGCAAGATCAGCTGTAGCCCTTCTTGACATTTTGTTAGTGTGTGAGAGAGAAAGAAGCAGTGAGAGAGAGAGAGAGAGAGAAACAGCGATGGCTCCGAACAGGTCTGGATCTTGCAATCCAGCCGTCATTAGAATCGGAATCGTGTTCCTAGGATTATCTTTAGTAGGTTA
TC165	EST-SSR	CTOX11102.b1_L16.ab1	819	1	2	ga	13	46	AGGCAGCAAGCAACAGAAAT	CACCCCAATGTCGACTTCTT	60.022	59.966	207	CGGGGGAGGCTTTCTCCTAGCAATCTGAATCTCATCAGCGCTCCAAAACTCACAATCTCAAATCGGAACAGCAAGGCGGCACTCGGCCATCAAAGCGACTCCGGTAACAGAAATCGATCATTGTATCACTTCACAGAGGGCGACTGAGCAGTGAGCAGGCAGCAAGCAACAGAAATCGATGTGAGTAACGCTGCAAAGGTGGAGCAAAGAAGAAGAAATCAAAAGTGAAGAAGAGAAAGAGAAAGGCGAAGGGAG
TC585	EST-SSR	CTOY13605.b1_J17.ab1	491	1	3	caa	8	43	CCAATCGACCTCTCACACCT	ACACTCCAAAGGGCAACATC	60.112	59.973	298	TTCCACCAACACCAAGTTCTGTTACTACAACAATTACAGCTTAACTCAACCGCGATACTTCTGTAAAGCCTGCAAGAGGTACTGGACTAAAGGTGGGTCCCTCAAAAGCGTTCCTGTTGGAGGTGGCTCAAGAAAGAACAAGAGATCCGTGCCTAAGCCAATCGACCTCTCACACCTGTCTTCACAAAACTCTCCTACCCAACAACAACAACAACAACAACAAGACTATCATAATAATCTTGGTTTCTCTCAGTT
TC438	EST-SSR	CTOY8370.b1_D06.ab1	719	1	3	tct	9	41	CCCTCCCATTCTTCTTGTCA	GAAGCCCAGAAATGGATTGA	60.042	60.014	180	ATCCCAATCATTGATATCACTCTCCTATTCCACCCTCCCATTCTTCTTGTCAACACCACTCTCTTCTTCTTCTTCTTCTTCTTCTTCTTCATCTTCCATTAAACCCATTTCTGGGGTTCATCTTCTTAAAACATGATTCTTGAACACTTCCCACCTTCAATCTTCCTTCTTACGCTCTTCGTTTTCTCACTTTCAATCCATTTCTGGGCTTCTTCTTGTGAAGAGTCTTTAACCATTTACGAAGCGCTCAAATTA
TC713	EST-SSR	CTOX10577.b1_A06.ab1	857	1	3	ata	7	39	AACCGAATGACTCCATCAGC	CGCAGAATTGTCCCCATTAT	60.081	59.784	138	CGATTTCCATCATACATTTGAAAACCGAATGACTCCATCAGCAGTTGCTGCTTGTATGGCACCATTACTGTTGCGCCCTCTTTTAGCTGGTGAATGTGAATTGGAGGATGATTTTGATAATAATAATAATAATAATAGTAATAATGGGGACAATTCTGCGCAGTTGCTTGCTGCTGCAAATGCTGCTAATAATGCTCAAGCTATAATCACCACTCTACTTGAGGAGTATGACATCATCTTTGATGATGACACTAT
TC461	EST-SSR	CTOX11812.b1_H02.ab1	789	1	3	cca	8	48	ACCACTATGCCCTCAAGCAC	CAAGAGGTTAACGGGTCCAA	60.142	59.964	170	TCAATCCTTTTCCTAGTCAACATGGATTCCATTTCCATACAAAATCAACAAAAAAGTGTTCTTCTAGTTACACTTGCGGCTCAAGGTCATGTAAACCCCATCCTACGGCTAGGCAACCGCCTTGTTTCCAAAGGCCTACATGTCACTCTCGCCATCAACCACTATGCCCTCAAGCACCGCTCCGCCACCACCACCACCACCACCACCAACGTCTGCGGAGTCCACCTCGAGTTCTTCTCCGACGGCCTTCCTATT
TC2059	EST-SSR	CTOX13056.b1_P24.ab1	392	1	2	ga	5	43	AATTGGACTGGCTCATCAGG	TGGGATTTTTAACAAGGATGC	60.073	58.932	187	AAAGAAGAATCCCTCCTGAGTCTACTCTAATTGCAGTCCTCCATGGATTACTCCAAATCAGTAATCCCTTCACACCTCCTCGGCTGATAGTGGCTCTAATCTCGTTGTCATCAATCCAGGGACTGGAAACATACGAATTGGACTGGCTCATCAGGATGCCCCATTCAGTATCCCTCATTGCATTGCCCGCCGTACTACAGGAGCTAATCAATCACCCAGAAGAAATGTGCAAGATCAGATGCTTAATTCTCAAGT
TC303	EST-SSR	CTOY15535.b1_N19.ab1	818	1	2	ct	10	48	TCCCATTCCTATCACCTCCA	AACACGCCAGGATGAAGAAG	60.272	60.255	175	GCGGGGGGTTACGGTTGGCCAGTTAGTTTCACAATCCATTACAGGCGGCGTCAGCTAATCCAATCGCTCCATTACCCGTCCACCTCGTTTTCGATGAAAAGCACGTGTGCTCAGGCCGTCTCCGCCAATGCTCCACCCCCACCACCACTCCCATTCCTATCACCTCCATCACTTTATTAACACCACCTCTACCTGACTCTCTCTCTCTCTCTCTCTACGCTATGTCGATCCTCCCTCCTTCTTCCCCTACTCTCT
TC380	EST-SSR	CTOY10164.b1_H21.ab1	781	1	3	tta	9	29	CCGACGAACCGTAAATGTCT	AGGAAGTGCTGATGGGTTTG	59.993	60.111	113	GTTTTGGGTATTAAAACTTGTAAAATCTGTTTATGTCATTACTTGAAGAGGTTAGTTTGCAGAAGCCAATTATGTTGCATCACTGATAATCAACTACTAGAACTATTTTTATTTTATATTATAAATGGATGGAATATAATTAGATATTTCCTAGTAACATTAGAGCTATTCAAGATCCTTACTACTTTCCGATTGATTTTATTTCTTTAATAGATTATCTGTTTGGATTGCAGCAATGCTATATACTCCTATGCA
TC428	EST-SSR	CTOY6406.b1_K18.ab1	832	1	3	atg	9	37	TCAAGCATTAGCGACAGCAC	ACAAAAGGCAGGCTTCATTG	60.165	60.249	219	ATCTGCACGAGAAACTAAAGCCGAGAAATCTTGACGCGAAAATCTCTCTCCAATGGAGTCTTGCCCTTCAGTGAAGAACTTTTTACTTTTGGATTCAGAAGGATGTCGTGTAGCTGTGAAATACTATTCAGATGACTGGCCAACTAATAGTTCTAAAGAAGCATTTGAAAAGTCTGTGTTTACCAAGACTCAGAAGACAAATGCACGAACAGAATCTGAAATAACAATGTTTGAGAACAATATCATCATCTACAA
TC454	EST-SSR	CTOX10662.b1_L02.ab1	637	2	3	tgg	8	45	GCATAAAATGGGAGAAGGCA	GATTTTAGTGTCGGGCAGGA	60.038	60.074	267	ACTTGGAGTGAGTGTTCTTCAGTTTCATTTACTAAAAAATGGCAAAAAGATCAGTTGCTGTCTACACAGTCCTTCTGCTTGTCGTCGTTCTTGCCATCTCAGAAATCGCGACAGTGAGCGGAAAATTATGTGAAAAAAGCAGCCAAACGTATTCTGGAGGTTGTAAAGGCAAAAAGTGTGACAAAAAGTGCATAAAATGGGAGAAGGCACTTCACGGAGCTTGTCACAAGCGTGAAGGGAAAAAAGCTTGCTTCT
TC494	EST-SSR	CTOX17932.b1_G20.ab1	846	2	2	ac	8	45	TGAGCAAAATTTACAAGGCTC	TAAGGCATGGCTCTGACTCC	57.21	60.362	180	ATCTAAAGTTGTGTTTTGAGCAAAATTTACAAGGCTCTTANCACACTTTAACACATAGTAACACACACACACACACAAATTGAGAGAGAGATAGAGAGAGAAAGATGGATACGAAGCTAGAAGCTTTGGAGAATGGAGATGGGAAAGTGAAAGAAGTCAAAGAGCTCAACTACAGAGGAGTCAGAGCCATGCCTTATGTTATAGGAAACGAGACGTTTGAGAAGCTAGGAACCATCGGGACATCGACAAATCTTC
TC506	EST-SSR	CTOX20035.b1_E17.ab1	917	1	2	ac	8	37	GCCTTTTTGCAGGTCCATTA	AAAACACACCGATACACGCA	60.074	60.035	204	CGGCGGGGTCGCAACAGAGACACATGGATACTTTATTGAAGTTCTTTATCCTTTTCCAGTAAATAGAGATATATACGGTGTGCATTTTCAGCCTTTTTGCAGGTCCATTAAACACACACACACACACTAAAAATCACAAAGAATTGGAGGTGACTGATGAAAAGATATAGTGCAGGAATCTTTTGAAAGAACCCATTTCTTTTTCAGCTCCCCTGTCATCGGTAAACCTCTATTAAAGCTCGAAAAGTTCATAAC
TC624	EST-SSR	CTOY6017.b1_A18.ab1	918	2	2	ca	8	51	TTCCAGATTCAAGCACCACC	TGTCGGAAAGAGGCTTCAGT	61.046	59.989	147	GCGGGGGTTCCAGATTCAAGCACCACCACCACACACACACACACAGATATGGCACAACGTGACACTCCCTTGACCTTCACCGTCCGGAGACGTGCACCGGAGCTGATCCGTCCGGCAAAACCCACGCCTCGAGAACTGAAGCCTCTTTCCGACATTGATGACCAGGAAGGACTTCGATTTCAAATCCCCGTGATTCAGTTTTATCGTCCTGATCCAAAAATGAAAAATAAGAATCCGGCGAGTGTGATCAGGGAG
TC731	EST-SSR	CTOX1290.b1_D11.ab1	269	1	2	tc	7	42	GGCGGGATACTGTATTGCTG	TAGGGTTCCTGGCAATTACG	60.49	59.953	171	CGGCGGGATACTGTATTGCTGATATCTCTCTCAAAAGCTGCTCTCTCTTTCTCTCTCTCTCTCTACTCGTCAATTGCGAATCAGAACTGTTAGTGACCTTTGTCATCCAAAAGCTGATTGAATCCACGCATCCAATTCTCCTCAGTTGCCTGCGTAATTGCCAGGAACCCTAATTAATATGGTTGATCTGACGATATTCTTAGGTGGAATTCGGTTGACAATTTAAGATATCTCAATTGACTGGTTGCTCGATCT
TC946	EST-SSR	CTOY13679.b1_M12.ab1	871	3	3	gac	7	48	CTCCATCGGAAGAGACGAAC	AATGCAGAGAGCGGAAAAGA	59.803	60.096	293	GGGGCCTCCTTCTCTTTGCTCCGATTTCTTCACAGCTGCTTCTCTCCATCGAACCACCTGCAGTCCTCCATCGGAAGAGACGAACACGGTGTTTGACGACGACGACGACCTTGAAGACGACGACGACGACGACGACCTGCAGCGACACCCTCCACGACGACGACGACCTTGACGTCCACAGCCCTCGACGATGTCAGCGACCGACCCACCTAACTGACCTAATCGCGATTCGTGAGCTATCGCACCCACCTGTCA
TC1107	EST-SSR	CTOX12029.b1_J07.ab1	892	1	3	aca	6	42	GAGGTCTCGGAATCAATCCA	AGCCATGAGATTTGGTACGC	60.011	60.103	184	AACCCTAATCGTAGTTCACCTTCTAAATCCTCTACATATATCGTGTGATCAAAGCTTTTCATAGTTTGATCACCATAACTAATCAAACAATTCCGATACAGATGGATTGATGGATGCCTCTCGCCTGACAAATCCGATGGAAGAGCCCAATGTTGTGCGATACCCTATCATTCATCTCCATGATTACGAACCCAAGTTCCTTCCTCCCAAGGTTTCTGAAGGTGCCAATGATTACAACGAAATAAACGATACAGA
TC360	EST-SSR	CTOX20447.b1_M23.ab1	653	1	3	ctt	9	42	CCCAACAAAACACTCGTCCT	GGGACATTTTTGGAATGTGG	60.005	60.029	277	GATTTTCTTTTCTCGAAAGAGATGTCGCTGGTGGATTACGCTTCATCGGATGAAGAAGACGAAGAACTCGGCAGAGAAGAAGAGCGCAACAAGGATAATCTTGTAATTTCACACACCAAGCCGCCCCAACAAAACACTCGTCCTCCCAATGAGAAATCGACAAGGATGGCTAGCCAACAACCAGAGCCTTTTAGACTACCTGATGCATCGTTTCTTTTGGATTCTCCTTCTTTACCTTCCAATATGAGTGGAGTT
TC365	EST-SSR	CTOX22195.b1_F06.ab1	873	1	2	tc	9	42	TGCTTACCCACGAAAACCTC	TATAGGAAGGTGGTGACGGC	60.11	59.955	147	TCGCTCGCTATAGGTTGCTTACCCACGAAAACCTCTCTTCTTCGTCTCTCTCTCTCTCTCTCTGACACACATACACACACGGCATATTCAAAATGTATTGATCCGATTCGAAATCTTCCGCCGTTGATCACCGTCTCTGTCGGCCGTCACCACCTTCCTATAAAAAAAGTAATCGCACATGAATAATCAGGAATAGGAAGGTTTAGCACAGGACTTGAAGCTCAATCAATTTCAAGCCCTAGAGACAGAGACGAA

## Sheet: COS
Marker Name	Type	At locus	Primer positions	Ath size including intron	Fwd primer sequence	Rev primer sequence
A19	COS	At2g21330	57-80 / 329-352	486	CTAGAGAACACSGARGCTAACCG	TGGCGAAACGRGCACCYTGTTGG
A27	COS	At3g19900	118-142 / 219-235	372	CTTGCAWTGAATGTCATGTGGAAG	GCTCCCCARCATTTCA
B12	COS	At3g55800	87-107 / 334-359	420	CAAGTGGCTGCAGCCATGGG	ACATCRGGMACCATTCCWCCGGTGT
C06	COS	At1g08200	147-172 / 249-274	220	GATGCYATYGAAGCTGTYCTTTTGA	CCTBRGTCATCATTTCAGCWAGYTG
C29	COS	At3g10950	73-98 / 195-215	254	AGCARATCAAGAARATGGAAGTSAG	GTGTATGCACCSCCTGCTTT
D05	COS	At3g52580	219-240 / 367-390	264	TGCWGCTATGCTTGCRGCACA	CGACCAATYTTCATSCCAGAACG

## Sheet: SSR
Marker	EST/Contiga	Primer sequences	Expected motif and repeatsb		Allele size	Polymorphism		EST Marker in GCPDB	LG (cM) in GCPDBc
			Marker	EST/Contiga		UHe	Na
SML-038	Cntg-4846	F: ACCTCCTCCGTCACCAAGT R: TCGCAAATTTTCTTGCCTTT	(CCA)4	(CCA)5	202 – 208	0.51	3	M1553	5 (39)
SSR marker identified from L. sativa ESTs. Columns indicate marker name, EST or Contig number in CGPDB, forward and reverse primer sequence, expected motifs and repeats , range for allele size, marker polymorphism measured as heterozygosity (UHe) and num
a Contig number was abbreviated to “Cntg-####” from “QG_CA_Contig####” that is used in CGPDB. b Expected motif and number of repeats are based on available EST data in CGPDB. Asterisk after motif indicates imperfect repeat, dash indicates that data are n.
